# Supplementary material for: Quantifying spatial CXCL9 distribution with image analysis predicts improved prognosis of triple-negative breast cancer
Source: Front Genet. 2024 Jun 18;15:1421573. doi: 10.3389/fgene.2024.1421573 (PMC11217326; doi:10.3389/fgene.2024.1421573)
Supplement: Supplementary file 2 [file DataSheet3.ZIP]

Archive with 22 entries (22 files):
- Supplementary Table 1_R1.docx
- __MACOSX/._Supplementary Table 1_R1.docx
- Supplementary Table 2_R1.docx
- __MACOSX/._Supplementary Table 2_R1.docx
- Supplementary Table 3_R1.docx
- __MACOSX/._Supplementary Table 3_R1.docx
- Supplementary Table 4_R1.docx
- __MACOSX/._Supplementary Table 4_R1.docx
- Supplementary Table 5_R1.docx
- __MACOSX/._Supplementary Table 5_R1.docx
- Supplementary Table 6_R1.docx
- __MACOSX/._Supplementary Table 6_R1.docx
- Supplementary Table 7.docx
- __MACOSX/._Supplementary Table 7.docx
- Supplementary Table 8.docx
- __MACOSX/._Supplementary Table 8.docx
- Supplementary Table 9.docx
- __MACOSX/._Supplementary Table 9.docx
- Supplementary Table 10.docx
- __MACOSX/._Supplementary Table 10.docx
- Supplementary Table 11_R1.xlsx
- __MACOSX/._Supplementary Table 11_R1.xlsx
