# Supplementary material for: Quantifying spatial CXCL9 distribution with image analysis predicts improved prognosis of triple-negative breast cancer
Source: Front Genet. 2024 Jun 18;15:1421573. doi: 10.3389/fgene.2024.1421573 (PMC11217326; doi:10.3389/fgene.2024.1421573)
Supplement: Supplementary file 2 [file DataSheet3.ZIP › Supplementary Table 11_R1.xlsx]

## Sheet: TC by Density
Correlation between expression of CXCL9 and immune markers in tumor core (TC) according to density
		CD3	CD4	CD8	CD19	CD163	CXCL9
CD3	correlation coefficient	1	.317**	.455**	-0.025	.349**	.478**
	Sig.	.	0.008	0	0.836	0.003	0
	N	69	69	69	69	69	69
CD4	correlation coefficient	.317**	1	.575**	.383**	.521**	.485**
	Sig.	0.008	.	0	0.001	0	0
	N	69	69	69	69	69	69
CD8	correlation coefficient	.455**	.575**	1	.274*	.471**	.433**
	Sig.	0	0	.	0.023	0	0
	N	69	69	69	69	69	69
CD19	correlation coefficient	-0.025	.383**	.274*	1	0.175	0.134
	Sig.	0.836	0.001	0.023	.	0.151	0.274
	N	69	69	69	69	69	69
CD163	correlation coefficient	.349**	.521**	.471**	0.175	1	.287*
	Sig.	0.003	0	0	0.151	.	0.017
	N	69	69	69	69	69	69
CXCL9	correlation coefficient	.478**	.485**	.433**	0.134	.287*	1
	Sig.	0	0	0	0.274	0.017	.
	N	69	69	69	69	69	69

## Sheet: IM by Density
Correlation between expression of CXCL9 and immune markers in invasive margin (IM) according to density
		CD3	CD4	CD8	CD19	CD163	CXCL9
CD3	correlation coefficient	1	.385**	.472**	-0.082	.388**	.509**
	Sig.	.	0.001	0	0.502	0.001	0
	N	69	69	69	69	69	69
CD4	correlation coefficient	.385**	1	.524**	.382**	.568**	.491**
	Sig.	0.001	.	0	0.001	0	0
	N	69	69	69	69	69	69
CD8	correlation coefficient	.472**	.524**	1	0.175	.518**	.412**
	Sig.	0	0	.	0.15	0	0
	N	69	69	69	69	69	69
CD19	correlation coefficient	-0.082	.382**	0.175	1	.283*	0.096
	Sig.	0.502	0.001	0.15	.	0.018	0.43
	N	69	69	69	69	69	69
CD163	correlation coefficient	.388**	.568**	.518**	.283*	1	.357**
	Sig.	0.001	0	0	0.018	.	0.003
	N	69	69	69	69	69	69
CXCL9	correlation coefficient	.509**	.491**	.412**	0.096	.357**	1
	Sig.	0	0	0	0.43	0.003	.
	N	69	69	69	69	69	69

## Sheet: TC+IM by Density
Correlation between expression of CXCL9 and immune markers in both tumor core (TC) and invasive margin (IM) according to density
		CD3	CD4	CD8	CD19	CD163	CXCL9
CD3	correlation coefficient	1	.315**	.454**	-0.037	.353**	.486**
	Sig.	.	0.008	0	0.765	0.003	0
	N	69	69	69	69	69	69
CD4	correlation coefficient	.315**	1	.556**	.390**	.519**	.499**
	Sig.	0.008	.	0	0.001	0	0
	N	69	69	69	69	69	69
CD8	correlation coefficient	.454**	.556**	1	.258*	.473**	.448**
	Sig.	0	0	.	0.033	0	0
	N	69	69	69	69	69	69
CD19	correlation coefficient	-0.037	.390**	.258*	1	0.201	0.143
	Sig.	0.765	0.001	0.033	.	0.098	0.241
	N	69	69	69	69	69	69
CD163	correlation coefficient	.353**	.519**	.473**	0.201	1	.310**
	Sig.	0.003	0	0	0.098	.	0.01
	N	69	69	69	69	69	69
CXCL9	correlation coefficient	.486**	.499**	.448**	0.143	.310**	1
	Sig.	0	0	0	0.241	0.01	.
	N	69	69	69	69	69	69

## Sheet: TC by Percentage
Correlation between expression of CXCL9 and immune markers in tumor core (TC) according to density
		CD3	CD4	CD8	CD19	CD163	CXCL9
CD3	correlation coefficient	1	.280*	.261*	0.01	0.206	.478**
	Sig.	.	0.02	0.03	0.934	0.089	0
	N	69	69	69	69	69	69
CD4	correlation coefficient	.280*	1	.618**	.523**	.514**	.456**
	Sig.	0.02	.	0	0	0	0
	N	69	69	69	69	69	69
CD8	correlation coefficient	.261*	.618**	1	.491**	.278*	.271*
	Sig.	0.03	0	.	0	0.021	0.024
	N	69	69	69	69	69	69
CD19	correlation coefficient	0.01	.523**	.491**	1	.257*	0.199
	Sig.	0.934	0	0	.	0.033	0.102
	N	69	69	69	69	69	69
CD163	correlation coefficient	0.206	.514**	.278*	.257*	1	0.19
	Sig.	0.089	0	0.021	0.033	.	0.118
	N	69	69	69	69	69	69
CXCL9	correlation coefficient	.478**	.456**	.271*	0.199	0.19	1
	Sig.	0	0	0.024	0.102	0.118	.
	N	69	69	69	69	69	69

## Sheet: IM by Percentage
Correlation between expression of CXCL9 and immune markers in invasive margin (IM) according to percentage
		CD3	CD4	CD8	CD19	CD163	CXCL9
CD3	correlation coefficient	1	0.193	0.155	-0.113	0.114	.484**
	Sig.	.	0.112	0.202	0.357	0.352	＜0.001
	N	69	69	69	69	69	69
CD4	correlation coefficient	0.193	1	.528**	.429**	.558**	.356**
	Sig.	0.112	.	0	0	0	0.003
	N	69	69	69	69	69	69
CD8	correlation coefficient	0.155	.528**	1	.320**	.359**	0.192
	Sig.	0.202	0	.	0.007	0.002	0.115
	N	69	69	69	69	69	69
CD19	correlation coefficient	-0.113	.429**	.320**	1	.312**	0.106
	Sig.	0.357	0	0.007	.	0.009	0.384
	N	69	69	69	69	69	69
CD163	correlation coefficient	0.114	.558**	.359**	.312**	1	0.235
	Sig.	0.352	0	0.002	0.009	.	0.052
	N	69	69	69	69	69	69
CXCL9	correlation coefficient	.484**	.356**	0.192	0.106	0.235	1
	Sig.	0	0.003	0.115	0.384	0.052	.
	N	69	69	69	69	69	69

## Sheet: TC+IM by Percentage
Correlation between expression of CXCL9 and immune markers in both tumor core (TC) and invasive margin (IM) according to percentage
		CD3	CD4	CD8	CD19	CD163	CXCL9
CD3	correlation coefficient	1	.280*	.249*	-0.01	0.203	.484**
	Sig.	.	0.02	0.039	0.938	0.095	＜0.001
	N	69	69	69	69	69	69
CD4	correlation coefficient	.280*	1	.616**	.568**	.513**	.441**
	Sig.	0.02	.	0	0	0	＜0.001
	N	69	69	69	69	69	69
CD8	correlation coefficient	.249*	.616**	1	.461**	.275*	.272*
	Sig.	0.039	0	.	0	0.022	0.024
	N	69	69	69	69	69	69
CD19	correlation coefficient	-0.01	.568**	.461**	1	.314**	.249*
	Sig.	0.938	0	0	.	0.009	0.04
	N	69	69	69	69	69	69
CD163	correlation coefficient	0.203	.513**	.275*	.314**	1	0.19
	Sig.	0.095	0	0.022	0.009	.	0.119
	N	69	69	69	69	69	69
CXCL9	correlation coefficient	.484**	.441**	.272*	.249*	0.19	1
	Sig.	0	0	0.024	0.04	0.119	.
	N	69	69	69	69	69	69
